# Supplementary material for: Development of an Optimized MALDI-TOF-MS Method for High-Throughput Identification of High-Molecular-Weight Glutenin Subunits in Wheat
Source: Molecules. 2020 Sep 22;25(18):4347. doi: 10.3390/molecules25184347 (PMC7571055; doi:10.3390/molecules25184347)
Supplement: Supplementary file 1 [file molecules-25-04347-s001.zip]

Archive with 3 entries (3 files):
- molecules-935056 Supplementary Figure.pdf
- Supplementary Table 1.xlsx
- Supplementary Table 2.xlsx
